# Supplementary material for: Functional annotation and importance of marine bacterial transporters of plankton exometabolites
Source: ISME Commun. 2023 Apr 25;3:37. doi: 10.1038/s43705-023-00244-6 (PMC10130141; doi:10.1038/s43705-023-00244-6)
Supplement: Supplementary file 2 — Supplemental Table S1 [file 43705_2023_244_MOESM2_ESM.xlsx]

## Sheet: Sheet1
Table S1. Organic compound influx transporter systems in the Ruegeria pomeryi DSS-3 genome. The annotations in Column C are taken from the most recent genome annotation and are not necessarily correct with regard to substrate. The annotations in Column G are experimentally determined or confirmed from this study.
Transporter ID	Transporter locus tag	Transporter locus tag (RefSeq)	Previous transporter annotation	Name	Mutant available (for >1 component)	Type	Substrate confirmed, this study	Previous annotation (hypothesized or confirmed)	Method for prior annotation	Source	Essential for growth on rich medium
Transp_001	SPO0050; SPO0051; SPO0052; SPO0053	SPO_RS00255; SPO_RS00260; SPO_RS00265; SPO_RS00270	ABC transporter		yes	ABC
Transp_002	SPO0055	SPO_RS00280	OmpA domain protein		yes	OmpA
Transp_003	SPO0065	SPO_RS00330	peptide/opine/nickel uptake family ABC transporter			ABC					yes
Transp_004	SPO0098; SPO0099; SPO0100; SPO0101	SPO_RS00495; SPO_RS00500; SPO_RS00505; SPO_RS00510	peptide/opine/nickel uptake family ABC transporter		yes	ABC
Transp_005	SPO0109; SPO0110; SPO0111	SPO_RS00545; SPO_RS00550; SPO_RS00555	ABC-2 type transport system		yes	ABC
Transp_006	SPO0123	SPO_RS00630	MFS transporter		yes	MFS
Transp_007	SPO0184; SPO0185; SPO0186	SPO_RS00940; SPO_RS00945; SPO_RS00950	tripartate tricarboxylate transporter	tctABC	yes	TTT	Citrate	Citrate	GapMind
Transp_008	SPO0237; SPO0238; SPO0239; SPO0240	SPO_RS01210; SPO_RS01215; SPO_RS01220; SPO_RS01225	glycerol-3-phosphate ABC transporter		yes	ABC
Transp_009	SPO0376; SPO0377; SPO0378; SPO0379	SPO_RS01905; SPO_RS01910; SPO_RS01915; SPO_RS01920	sugar or nucleotide ABC transporter	nupABC	yes	ABC	Thymidine	novel
Transp_010	SPO0398	SPO_RS02015	amino acid/amide ABC transporter			ABC					yes
Transp_011	SPO0472	SPO_RS02380	putative phosphonate transport system		yes	ABC
Transp_012	SPO0519; SPO0520; SPO0521; SPO0522	SPO_RS02620; SPO_RS02625; SPO_RS02630; SPO_RS02635	glutamate/glutamine/aspartate/asparagine ABC transporter		yes	ABC
Transp_013	SPO0558; SPO0559; SPO0560	SPO_RS02815; SPO_RS02820; SPO_RS02825	oligopeptide ABC transporter		yes	ABC
Transp_014	SPO0591; SPO0592; SPO0593	SPO_RS02985; SPO_RS02990; SPO_RS02995	Dihydroxypropanesulfonate (DHPS) TRAP transporter	hspKLM	yes	TRAP	DHPS	DHPS	Expression, Knockout	Mayer et al. 2010, Landa et al. 2017
Transp_015	SPO0608; SPO0609; SPO0610; SPO0611; SPO0612	SPO_RS03070; SPO_RS03075; SPO_RS03080; SPO_RS03085; SPO_RS03090	sugar ABC transporter	glpVSTPQ	yes	ABC	Glycerol	Glycerol	GapMind
Transp_016	SPO0648; SPO0649; SPO0650; SPO0651	SPO_RS03275; SPO_RS03280; SPO_RS03285; SPO_RS03290	sugar ABC transporter		yes	ABC
Transp_017	SPO0660; SPO0661; SPO0662; SPO0663; SPO0664	SPO_RS03335; SPO_RS03340; SPO_RS03345; SPO_RS03350; SPO_RS03355	N-acetyltaurine ABC transporter		yes	ABC		N-acetyltaurine	Expression	Denger et al 2011
Transp_018	SPO0674; SPO0675; SPO0676	SPO_RS03405; SPO_RS03410; SPO_RS03415	taurine ABC transporter	tauABC	yes	ABC	Taurine	Taurine	Expression	Gorzynska et al 2006
Transp_019	SPO0702; SPO0703; SPO0704; SPO0705; SPO0706	SPO_RS03545; SPO_RS03550; SPO_RS03555; SPO_RS03560; SPO_RS03565	oligopeptide ABC transporter		yes	ABC
Transp_020	SPO0714; SPO0715	SPO_RS03605; SPO_RS03610	PTS system IIA component, Man family			PTS
Transp_021	SPO0736; SPO0737; SPO0738	SPO_RS03715; SPO_RS03720; SPO_RS03725	TRAP dicarboxylate transporter		yes	TRAP
Transp_022	SPO0769; SPO0770; SPO0771	SPO_RS03880; SPO_RS03885; SPO_RS03890	Tripartite-type tricarboxylate transporter		yes	TTT
Transp_023	SPO0780; SPO0781; SPO0782; SPO0783	SPO_RS03935; SPO_RS03940; SPO_RS03945; SPO_RS03950	phosphonate ABC transporter			ABC
Transp_024	SPO0789	SPO_RS22400	Hemin uptake protein HemP			HemP
Transp_025	SPO0822; SPO0823; SPO0824; SPO0825	SPO_RS04145; SPO_RS04150; SPO_RS04155; SPO_RS04160	branched-chain amino acid ABC transporter		yes	ABC
Transp_026	SPO0861; SPO0862; SPO0863	SPO_RS04340; SPO_RS04345; SPO_RS04350	xylose ABC transporter	xylFGH	yes	ABC	Glucose/xylose	Glucose/xylose	Homology, Expression	Wiegmann et al 2014
Transp_027	SPO0874	SPO_RS04405	xanthine/uracil permease			xanthine/uracil permease family
Transp_028	SPO0959	SPO_RS04815	DMT transporter		yes	DMT
Transp_029	SPO0973	SPO_RS04890	LAO/AO transport system ATPase		yes	AAA
Transp_030	SPO1017; SPO1018; SPO1019; SPO1020; SPO1021	SPO_RS05120; SPO_RS05125; SPO_RS05130; SPO_RS05135; SPO_RS05140	branched-chain amino acid ABC transporter		yes	ABC
Transp_031	SPO1028; SPO1029	SPO_RS05175; SPO_RS05180	YeeE/YedE family protein			YeeE/YedE
Transp_032	SPO1060; SPO1061; SPO1062	SPO_RS05380; SPO_RS05385; SPO_RS05390	amino acid ABC transporter		yes	ABC
Transp_033	SPO1073; SPO1074; SPO1075	SPO_RS05445; SPO_RS05450; SPO_RS05455	Tripartite-type tricarboxylate transporter		yes	TTT
Transp_034	SPO1076	SPO_RS05460	SLC13 family permease		Yes	SLC13 family
Transp_035	SPO1087	SPO_RS05515	Choline transporter	betT	Yes	BCCT	Choline	Choline	Knockout	Lidbury et al 2015
Transp_036	SPO1112; SPO1113; SPO1114	SPO_RS05645; SPO_RS05650; SPO_RS05655	C4 dicarboxylate TRAP transporter		yes	TRAP
Transp_037	SPO1131; SPO1132; SPO1133	SPO_RS05740; SPO_RS05745; SPO_RS05750	glycine betaine/proline ABC transporter		yes	ABC
Transp_038	SPO1145; SPO1146; SPO1147	SPO_RS05810; SPO_RS05815; SPO_RS05820	Ectoine/5-hydroxyectoine TRAP transporter	uehABC	yes	TRAP	Ectoine	Ectoine	Knockout	Schulz et al 2016
Transp_039	SPO1197	SPO_RS06065	amino acid/polyamine/organocation transporter		yes	APC superfamily
Transp_040	SPO1210; SPO1211; SPO1212; SPO1213	SPO_RS06140; SPO_RS06145; SPO_RS06150; SPO_RS06155	oligopeptide ABC transporter		yes	ABC
Transp_041	SPO1304; SPO1305; SPO1306; SPO1307	SPO_RS06645; SPO_RS06650; SPO_RS06655; SPO_RS06660	His/Glu/Gln/Arg/opine family ABC transporter		yes	ABC
Transp_042	SPO1308	SPO_RS06665	ABC transporter; phosphonate			ABC
Transp_043	SPO1404	SPO_RS07165	major facilitator superfamily (MFS) of membrane transport proteins		yes	MFS
Transp_044	SPO1454; SPO1455; SPO1456	SPO_RS07410; SPO_RS07415; SPO_RS07420	TRAP C4 dicarboxylate transporter		yes	TRAP
Transp_045	SPO1463; SPO1464; SPO1465	SPO_RS07455; SPO_RS07460; SPO_RS07465	TRAP dicarboxylate transporter		yes	TRAP
Transp_046	SPO1491; SPO1492; SPO1493	SPO_RS07595; SPO_RS07600; SPO_RS07605	branched-chain amino acid ABC transporter		yes	ABC
Transp_047	SPO1514	SPO_RS07705	amino acid/amide ABC transporter		Yes	ABC
Transp_048	SPO1516	SPO_RS07715	amino acid ABC transporter			ABC
Transp_049	SPO1543; SPO1544; SPO1545; SPO1546; SPO1547	SPO_RS07855; SPO_RS07860; SPO_RS07865; SPO_RS07870; SPO_RS07875	peptide/opine/nickel uptake family ABC transporter		yes	ABC
Transp_050	SPO1548; SPO1549; SPO1550	SPO_RS07880; SPO_RS07885; SPO_RS07890	TMAO ABC transporter	tmoXYV	yes	ABC		TMAO	Knockout	Lidbury et al 2014
Transp_051	SPO1552	SPO_RS07900	ABC transporter		yes	ABC
Transp_052	SPO1606; SPO1607; SPO1608; SPO1609	SPO_RS08170; SPO_RS08175; SPO_RS08180; SPO_RS08185	spermidine/putrescine ABC transporter		yes	ABC
Transp_053	SPO1644; SPO1645; SPO1646; SPO1647	SPO_RS08360; SPO_RS08365; SPO_RS08370; SPO_RS08375	oligopeptide/dipeptide ABC transporter		yes	ABC
Transp_054	SPO1656; SPO1657; SPO1658; SPO1659	SPO_RS08415; SPO_RS08420; SPO_RS08425; SPO_RS08430	oligopeptide/dipeptide ABC transporter		yes	ABC
Transp_055	SPO1707; SPO1708; SPO1709; SPO1710	SPO_RS08680; SPO_RS08690; SPO_RS08695; SPO_RS08700	branched-chain amino acid ABC transporter		yes	ABC
Transp_056	SPO1719; SPO1720; SPO1721	SPO_RS08750; SPO_RS08755; SPO_RS08760	TRAP dicarboxylate transporter		yes	TRAP
Transp_057	SPO1771; SPO1772; SPO1773	SPO_RS09010; SPO_RS09015; SPO_RS09020	TRAP dicarboxylate transporter		yes	TRAP
Transp_058	SPO1785; SPO1786; SPO1787; SPO1788	SPO_RS09080; SPO_RS09085; SPO_RS09090; SPO_RS09095	ABC transporter, taurine or sulfonate-like		yes	ABC
Transp_059	SPO1810	SPO_RS09210	sodium/solute symporter, acetate			sodium/solute symporter
Transp_060	SPO1814; SPO1815; SPO1816	SPO_RS09230; SPO_RS09235; SPO_RS09240	TRAP C4 dicarboxylate transporter			TRAP
Transp_061	SPO1820; SPO1821; SPO1822; SPO1823	SPO_RS09260; SPO_RS09265; SPO_RS09270; SPO_RS09275	carbohydrate ABC transporter		yes	ABC
Transp_062	SPO1829; SPO1830; SPO1831; SPO1832; SPO1833	SPO_RS09305; SPO_RS09310; SPO_RS09315; SPO_RS09320; SPO_RS09325	branched-chain amino acid ABC transporter		yes	ABC
Transp_063	SPO1835; SPO1837; SPO1838; SPO1839	SPO_RS09335; SPO_RS09345; SPO_RS09350; SPO_RS09355	carbohydrate ABC transporter	nagTUVW	yes	ABC	GlcNac	GlcNac	GapMind
Transp_064	SPO1846; SPO1847; SPO1848; SPO1849; SPO1850; SPO1851	SPO_RS09390; SPO_RS09395; SPO_RS09400; SPO_RS09405; SPO_RS09410; SPO_RS09415	branched-chain amino acid ABC transporter		yes	ABC
Transp_065	SPO1935; SPO1936; SPO1937; SPO1938; SPO1939	SPO_RS09825; SPO_RS09830; SPO_RS09835; SPO_RS09840; SPO_RS09845	branched-chain amino acid ABC transporter		yes	ABC
Transp_066	SPO2006; SPO2007; SPO2008; SPO2009	SPO_RS10180; SPO_RS10185; SPO_RS10190; SPO_RS10195	spermidine/putrescine ABC transporter		yes	ABC
Transp_067	SPO2066	SPO_RS10480	ABC peptide/nickel transporter			ABC					yes
Transp_068	SPO2111; SPO2112	SPO_RS10705; SPO_RS10710	OMPP1/FadL/TodX family/DMT		yes	DMT
Transp_069	SPO2155	SPO_RS10925	competence protein		yes	ComEC
Transp_070	SPO2186; SPO2187	SPO_RS11080; SPO_RS11085	TRAP transporter		yes	TRAP
Transp_071	SPO2302	SPO_RS11670	biotin transporter bioY family protein			bioY
Transp_072	SPO2356; SPO2357; SPO2358	SPO_RS11955; SPO_RS11960; SPO_RS11965	Isethionate TRAP transporter	iseKLM	yes	TRAP	Isethionate	Isethionate	Expression	Weinitsche et al 2010
Transp_073	SPO2364; SPO2365; SPO2366; SPO2367	SPO_RS11995; SPO_RS12000; SPO_RS12005; SPO_RS12010	amino acid ABC transporter		yes	ABC
Transp_074	SPO2382; SPO2383; SPO2384	SPO_RS12085; SPO_RS22545; SPO_RS12095	tricarboxylate transporter family protein		yes	TTT
Transp_075	SPO2431; SPO2432; SPO2433	SPO_RS12350; SPO_RS12355; SPO_RS12360	TRAP dicarboxylate transporter		yes	TRAP
Transp_076	SPO2441; SPO2442; SPO2443	SPO_RS12400; SPO_RS12405; SPO_RS12410	glycine betaine/proline ABC transporter	dmpXWV	yes	ABC		DMSP (high affinity)	Knockout	Li et al 2023
Transp_077	SPO2530; SPO2531; SPO2532; SPO2533; SPO2534	SPO_RS12840; SPO_RS12845; SPO_RS12850; SPO_RS12855; SPO_RS12860	branched-chain amino acid ABC transporter		yes	ABC
Transp_078	SPO2545; SPO2546; SPO2547	SPO_RS12910; SPO_RS12915; SPO_RS12920	TRAP dicarboxylate transporter		yes	TRAP
Transp_079	SPO2551; SPO2552; SPO2553; SPO2554	SPO_RS12940; SPO_RS12945; SPO_RS12950; SPO_RS12955	peptide/opine/nickel uptake family ABC transporter		yes	ABC
Transp_080	SPO2571; SPO2572; SPO2573	SPO_RS13045; SPO_RS13050; SPO_RS13055	TRAP transporter	hbtABC	yes	TRAP	3-Hydroxybuterate	novel
Transp_081	SPO2604; SPO2605; SPO2606	SPO_RS13210; SPO_RS13215; SPO_RS13220	hypothetical protein		yes	TRAP
Transp_082	SPO2626; SPO2627; SPO2628	SPO_RS13320; SPO_RS13325; SPO_RS13330	TRAP transporter	dctMPQ	yes	TRAP	Fumarate, Malate, Succinate	Fumarate, Malate, Succinate	GapMind
Transp_083	SPO2657; SPO2658; SPO2659; SPO2660; SPO2661	SPO_RS13480; SPO_RS13485; SPO_RS13490; SPO_RS13495; SPO_RS13500	cysteate ABC transporter		yes	ABC
Transp_084	SPO2664; SPO2665; SPO2666; SPO2667	SPO_RS13515; SPO_RS13520; SPO_RS13525; SPO_RS13530	polar amino acid uptake family ABC transporter		yes	ABC
Transp_085	SPO2699; SPO2700; SPO2701; SPO2702	SPO_RS13690; SPO_RS13695; SPO_RS13700; SPO_RS13705	opine/polyamine ABC transporter		yes	ABC
Transp_086	SPO2744	SPO_RS13940	malonate transporter, putative		yes	AEC
Transp_087	SPO2802; SPO2803; SPO2804; SPO2805	SPO_RS14235; SPO_RS14240; SPO_RS14245; SPO_RS14250	bmp family protein		yes	BMP
Transp_088	SPO2813; SPO2814; SPO2815; SPO2816	SPO_RS14290; SPO_RS14295; SPO_RS14300; SPO_RS14305	peptide/nickel/opine uptake family ABC transporter		yes	ABC
Transp_089	SPO2831; SPO2832; SPO2833; SPO2834; SPO2835	SPO_RS14380; SPO_RS14385; SPO_RS14390; SPO_RS14395; SPO_RS14400	oligopeptide ABC transporter		yes	ABC
Transp_090	SPO2952	SPO_RS14970	trkA domain protein		yes	trkA
Transp_091	SPO2995; SPO2996; SPO2997; SPO2998	SPO_RS15185; SPO_RS15190; SPO_RS15195; SPO_RS15200	peptide/nickel/opine uptake family ABC transporter	cntTUVW	yes	ABC	Carnitine	novel
Transp_092	SPO3040; SPO3041; SPO3042; SPO3043	SPO_RS15410; SPO_RS15415; SPO_RS15420; SPO_RS15425	polar amino acid uptake family ABC transporter	cuyTUVW	yes	ABC	Cysteate	novel
Transp_093	SPO3046; SPO3047; SPO3048; SPO3049	SPO_RS15440; SPO_RS15445; SPO_RS15450; SPO_RS15455	oligopeptide ABC transporter		yes	ABC
Transp_094	SPO3186	SPO_RS16140	glycine betaine transporter	dmdT	yes	BCCT	DMSP	DMSP	Homology
Transp_095	SPO3290; SPO3291; SPO3292; SPO3294; SPO3295	SPO_RS16660; SPO_RS16665; SPO_RS16670; SPO_RS16680; SPO_RS16685	(excluding SPO3293) branched-chain amino acid ABC transporter		yes	ABC
Transp_096	SPO3335	SPO_RS16895	glutamine ABC transporter		yes	ABC
Transp_097	SPO3339	SPO_RS16915	bioY family protein		yes	bioY
Transp_098	SPO3378	SPO_RS17110	benzoate transporter			BenE
Transp_099	SPO3466; SPO3467; SPO3468; SPO3469	SPO_RS17555; SPO_RS17560; SPO_RS17565; SPO_RS17570	putrescine ABC transporter	potFGHI	yes	ABC	Spermidine, cadaverine, putrescine	Spermidine	Expression	Mou et al 2010
Transp_100	SPO3472; SPO3473; SPO3474; SPO3475	SPO_RS17585; SPO_RS17590; SPO_RS17595; SPO_RS17600	polyamine ABC transporter		yes	ABC
Transp_101	SPO3534; SPO3535; SPO3536; SPO3537	SPO_RS17905; SPO_RS17910; SPO_RS17915; SPO_RS17920	oligopeptide/dipeptide uptake family ABC transporter			ABC					yes
Transp_102	SPO3618; SPO3619; SPO3620	SPO_RS18330; SPO_RS18335; SPO_RS18340	sulfonate ABC transporter		yes	ABC
Transp_103	SPO3643	SPO_RS18465	DMT			DMT
Transp_104	SPO3662; SPO3663; SPO3664; SPO3665	SPO_RS18560; SPO_RS18565; SPO_RS18570; SPO_RS18575	hypothetical protein		yes	TRAP
Transp_105	SPO3693; SPO3694; SPO3695	SPO_RS18735; SPO_RS18740; SPO_RS18745	TRAP dicarboxylate transporter		yes	TRAP
Transp_106	SPO3705; SPO3706; SPO3707; SPO3708; SPO3709	SPO_RS18795; SPO_RS18800; SPO_RS18805; SPO_RS18810; SPO_RS18815	branched-chain amino acid ABC transporter		yes	ABC
Transp_107	SPO3774; SPO3775; SPO3776; SPO3777; SPO3778	SPO_RS19155; SPO_RS19160; SPO_RS19165; SPO_RS19170; SPO_RS19175	oligopeptide/dipeptide ABC transporter		yes	ABC
Transp_108	SPO3783; SPO3784; SPO3785; SPO3786; SPO3787	SPO_RS19200; SPO_RS19205; SPO_RS19210; SPO_RS19215; SPO_RS19220	sugar ABC transporter		yes	ABC
Transp_109	SPO3843	SPO_RS19500	malonate transporter, putative			AEC
Transp_110	SPOA0068; SPOA0069; SPOA0070; SPOA0071	SPO_RS20115; SPO_RS20120; SPO_RS20125; SPO_RS20130	polar amino acid ABC transporter			ABC
Transp_111	SPOA0097; SPOA0098; SPOA0099; SPOA0100; SPOA0101	SPO_RS20300; SPO_RS20305; SPO_RS20310; SPO_RS20315; SPO_RS20320	branched-chain amino acid ABC transporter			ABC
Transp_112	SPOA0118; SPOA0119; SPOA0120	SPO_RS20420; SPO_RS20425; SPO_RS20430	hypothetical protein			TTT
Transp_113	SPOA0160; SPOA0161; SPOA0162	SPO_RS20640; SPO_RS20645; SPO_RS20650	TRAP dicarboxylate transporter			TRAP
Transp_114	SPOA0166; SPOA0167	SPO_RS20670; SPO_RS20675	TRAP transporter solute receptor TAXI family protein		yes	TRAP
Transp_115	SPOA0231; SPOA0232; SPOA0233	SPO_RS20990; SPO_RS20995; SPO_RS21000	glycine betaine/proline ABC transporter		yes	ABC
Transp_116	SPOA0238; SPOA0239; SPOA0240	SPO_RS21025; SPO_RS21030; SPO_RS21035	TRAP dicarboxylate transporter			TRAP					yes
Transp_117	SPOA0249; SPOA0250; SPOA0251	SPO_RS21080; SPO_RS21085; SPO_RS21090	TRAP dicarboxylate transporter		yes	TRAP
Transp_118	SPOA0253; SPOA0254; SPOA0255; SPOA0256; SPOA0257; SPOA0258	SPO_RS21100; SPO_RS21105; SPO_RS21110; SPO_RS21115; SPO_RS21120; SPO_RS21125	ribose ABC transporter		yes	ABC
Transp_119	SPOA0263; SPOA0264; SPOA0265	SPO_RS21150; SPO_RS21155; SPO_RS21160	TRAP transporter		yes	TRAP
Transp_120	SPOA0278; SPOA0279; SPOA0280	SPO_RS21230; SPO_RS21235; SPO_RS21240	TRAP dicarboxylate transporter		yes	TRAP
Transp_121	SPOA0296; SPOA0297; SPOA0298; SPOA0299; SPOA0300	SPO_RS21320; SPO_RS21325; SPO_RS21330; SPO_RS21335; SPO_RS21340	branched-chain amino acid ABC transporter		yes	ABC
Transp_122	SPOA0333; SPOA0334; SPOA0335	SPO_RS21525; SPO_RS21530; SPO_RS21535	TRAP dicarboxylate transporter		yes	TRAP
Transp_123	SPOA0349	SPO_RS21605	DMT family transporter		yes	DMT
Transp_124	SPOA0366; SPOA0367	SPO_RS21690; SPO_RS21695	amino acid permease		yes	APC
Transp_125	SPOA0372; SPOA0373; SPOA0374	SPO_RS21720; SPO_RS21725; SPO_RS21730	TRAP dicarboxylate transporter		yes	TRAP
Transp_126	SPOA0381; SPOA0382; SPOA0383; SPOA0384	SPO_RS21765; SPO_RS21770; SPO_RS21775; SPO_RS21780	spermidine/putrescine ABC transporter		yes	ABC
