# Supplementary material for: Functional annotation and importance of marine bacterial transporters of plankton exometabolites
Source: ISME Commun. 2023 Apr 25;3:37. doi: 10.1038/s43705-023-00244-6 (PMC10130141; doi:10.1038/s43705-023-00244-6)
Supplement: Supplementary file 3 — Supplemental Table S2 [file 43705_2023_244_MOESM3_ESM.xlsx]

## Sheet: Sheet1
Table S2. Substrates used in high-throughput and targeted transporter screeens. Ability ofsubstrates to support R. pomeroyi growth as a sole C source is indicated as follows: yes = supports sufficient growth for screening by OD; poor = supports growth detectable by OD but not with sufficient density for screening by OD; no = does not suport growth detectable by OD.
Substrate	Used in high thoughput screen	Used in targeted screen	Supports growth as sole C source
Amino Acids
D-alanine	1		yes
L-alanine	1		poor
L-arginine	1	1	yes
L-asparagine	1	1	yes
L-aspartate	1	1	yes
L-cysteine	1		poor
D-cysteine	1		poor
citrulline	1		yes
L-glutamate	1		yes
L-glutamine	1	1	yes
L-glycine	1		yes
L-histidine		1	poor
L-isoleucine	1		poor
L-leucine	1	1	yes
L-lysine	1		yes
L-methionine	1	1	yes
L-proline	1	1	yes
L-serine	1		poor
D-serine	1		poor
L-threonine	1		yes
L-tryptophan	1		yes
L-tyrosine	1		yes
L-valine	1		no
Amino acid derivatives
tyramine	1		yes
cysteate	1	1	yes
cystanolic acid		1	no
carnitine	1	1	yes
sarcosine	1		poor
taurine	1	1	yes
glutathione	1		yes
Organic acids
3-hydroxypropionate	1		poor
alpha ketoglutarate	1		yes
citrate	1	1	yes
formate	1		poor
fumarate	1	1	yes
gluconate		1	yes
glycolate	1	1	yes
L-lactate	1	1	yes
malate	1	1	yes
malonate		1	poor
phenylacetate	1		yes
propionate	1		yes
pyruvate	1		yes
succinate	1	1	yes
Sugars
2-deoxyribose	1		no
glucose	1	1	yes
xylose	1	1	yes
Nucleosides/nucleobases
adenosine	1		poor
guanosine	1	1	poor
inosine	1	1	poor
thymidine	1	1	yes
thymine	1	1	no
cytosine	1		poor
Vitamins
4-Aminobenzoic acid	1	1	poor
folate	1		no
Polyamines
cadaverine	1	1	yes
putresceine	1	1	yes
spermidine	1	1	yes
Other
1,2 propanediol	1		no
3-hydroxybenzoate	1		poor
3-hydroxybutryate	1	1	yes
3-methylthiopropanoate	1		yes
acetoin	1		poor
acrylate	1		poor
azelaic acid	1	1	yes
choline	1	1	yes
DHPS	1	1	yes
DMSP	1	1	yes
ectoine	1	1	yes
glycerol	1	1	yes
indole-3-acetamide		1	yes
isethionate		1	yes
N-acetylglucosamine	1	1	yes
L-ornithine	1		poor
protocatechuate	1		poor
rosmarinic acid	1		poor
trimethylamine N-oxide		1	no
Total	70	41
